# Supplementary material for: A large-scale genetic screen identifies genes essential for motility in Agrobacterium fabrum
Source: PLoS One. 2023 Jan 4;18(1):e0279936. doi: 10.1371/journal.pone.0279936 (PMC9812332; doi:10.1371/journal.pone.0279936)
Supplement: S1 File — (XLSX) [file pone.0279936.s013.xlsx]

## Sheet: Sheet1
Y Name	Adjacent Sequence to GAGACAG	Tn location	Tn direction	Gene disrupted	ATU designation	Gene Location	Gene direction
Y279	CGTGACAATAGGGTGCGAAGCTTGCGCGAG	512069	-	IG(ATU0522,fliF)	IG(ATU0522-ATU0523)	NA	NA
Y348	GGTCTGGACTTTCAGGTCGGGACCGATG	512327	+	fliF	ATU0523	512,099..513,799	+
Y120	GCCTTGGCCTCGACGCCGGTCTCTGCGGAAGGGGGACGCA	512355	+	fliF	ATU0523	512,099..513,799	+
Y350	GATGCGCTCGCGCGGATCATCACCGA	512658	-	fliF	ATU0523	512,099..513,799	+
Y325	CCATTCGCCATCTCGTCGCCTCGGYCGTTC	512682	+	fliF	ATU0523	512,099..513,799	+
Y202	GTGTCACGTCATCGACTTCGAGACCGGGAA	512738	-	fliF	ATU0523	512,099..513,799	+
Y217	GATCAATACTGACAGCCGCCAGGTCCAGGAGAC	512911	+	fliF	ATU0523	512,099..513,799	+
Y291	GTCCAGGAGACCGTTTACGACCCGGAATCG	512933	+	fliF	ATU0523	512,099..513,799	+
Y215	CTCCTGGACCTGGCGGCTGTCAGTATTGATCTGCG	512941	-	fliF	ATU0523	512,099..513,799	+
Y316	CTTCCGATCAGTCGGCAAAGAAGGAAGAGCAGACC	513093	+	fliF	ATU0523	512,099..513,799	+
Y305	GATCAATTCCAAGACGGTTGCCACGGTCAAGA	513136	+	fliF	ATU0523	512,099..513,799	+
Y073	GGGCCGTATTGCCAAGATGGTCGGCGAACCGGCC	513214	+	fliF	ATU0523	512,099..513,799	+
Y040	CATCAACTCACTCGCCTTCGTCGCCGTCGCCTTCCTCGT	513436	+	fliF	ATU0523	512,099..513,799	+
Y013	GCATGGAGGCGGGTGCAGGTGGTCTCATGG	513585	+	fliF	ATU0523	512,099..513,799	+
Y104	AACCAATGAAAAAATCCGCCTATTCCGACA	513588	-	fliF	ATU0523	512,099..513,799	+
Y041	CCTCCATGCCCGGAGAGAAGTCCGGCAATTCGAGACCG	513, 593	-	fliF	ATU0523	512,099..513,799	+
Y049	(8)AGAAGGTGGAAATCAGCGAGGAGAGAGCCGCCAAGATCCT	513734	+	fliF	ATU0523	512,099..513,799	+
Y166	(103)GGCCATCGCAATGGCCCGCTTCGCCCTGGG	513748	+	fliF	ATU0523	512,099..513,799	+
Y011	GCTCTGCAGACGCAGCAGCAGCTGGCAATC	534574	-	flaA	ATU0545	534,488..535,408	-
Y321	GGTGTAGGCCGTCTCGTCGACGCTGACATG	534628	-	flaA	ATU0545	534,488..535,408	-
Y035	GACCTACACACAGATCTCCGTGCTCGACAT	534812	-	flaA	ATU0545	534,488..535,408	-
Y313	AACGACCACCGTCGGCGCCAAGACCTACACACAG	534833	-	flaA	ATU0545	534,488..535,408	-
Y265	TCTTTCAACGGTGAAAACTGGCTCGTTTCC	535030	-	flaA	ATU0545	534,488..535,408	-
Y332	CATCAAGGTCGTGACCGACATCAAGG	535157	-	flaA	ATU0545	534,488..535,408	-
Y283	GGGCATGGGCGCTGCCAAGGTTGACACCGC	535208	-	flaA	ATU0545	534,488..535,408	-
Y294	GTTTCTGACGCGCTGGGCATGGGCGCTGCC	535222	-	flaA	ATU0545	534,488..535,408	-
Y214	GCTTCGGACAACGCTGCTTACTGGTCGATCGC	535291	-	flaA	ATU0545	534,488..535,408	-
Y267	ATTCTGACCAACAACAACGCAATGGCCGCT	535399	-	flaA	ATU0545	534,488..535,408	-
Y072	(3)TCGAGGTGGGCGGCAGCATCATCATGCCCATCGCC	535863	+	fliP	ATU0546	535,780..536,517	-
Y182	GTTTTGAAATTGGTTTCCTCATCATCCTGC	535970	-	fliP	ATU0546	535,780..536,517	-
Y079	GACCTGAAGCTGTTCGTTGACATCGCCCGCGAGC	536085	-	fliP	ATU0546	535,780..536,517	-
Y300	GAACCAGATCAACGAACAGCAGGCCGTGCAACGCAT	536167	-	fliP	ATU0546	535,780..536,517	-
Y094	CCTTTTACGTCATGTCCCCCACCTTCGACA	536231	-	fliP	ATU0546	535,780..536,517	-
Y091	GTTGACGGTTCTCTCCGTCGCGCCCGGCAT	536380	-	fliP	ATU0546	535,780..536,517	-
Y158	GCTTTCAATATCTTAAGGATGACATTCAGGAACGA	536611	-	fliL	ATU0547	536,514..537,014	-
Y038	GGCCTATGTCCGGACCGTTTCCCTCCAGCAGCTGGAAGGC	536658	-	fliL	ATU0547	536,514..537,014	-
Y034	GGGTAGGCGAGATTGGTGGTGATGGGATCGAGCTGGACGA	536749	+	fliL	ATU0547	536,514..537,014	-
Y319	(100)CTGGCGGAGGATATCCACCAGGACATCATGGCCTATGTCCGG	536787	-	fliL	ATU0547	536,514..537,014	-
Y345	TGCCACCGCTGCGGCCGGCGGCCATGG	536865	-	fliL	ATU0547	536,514..537,014	-
Y086	CCTCCGTTGCGGCAACTTTCGGGGCGATCA	536870	+	fliL	ATU0547	536,514..537,014	-
Y349	(94)GAACGGCATCGTCCAGCTCGAT	536890	-	fliL	ATU0547	536,514..537,014	-
Y222	GCTCGGTGCGGGCGT	536934	-	fliL	ATU0547	536,514..537,014	-
Y111	GAATAGGACATGTGCGACGAACAAATCTCG	537298	-	flgH	ATU0548	537,041..537,760	-
Y133	ATCCTGGGCTGGACGCCGGATGCGGATTCCAGCATCAAATA	537403	-	flgH	ATU0548	537,041..537,760	-
Y189	TCGTTGATCTGGATGTTAACGGTCAGGATG	537480	+	flgH	ATU0548	537,041..537,760	-
Y353	GTTCAAGGATCTGCGCGCACTCA	537542	-	flgH	ATU0548	537,041..537,760	-
Y122	GTCTGGCTGAATTGCAGGCCGCTGCCGATCGGGCTCATC	537624	+	flgH	ATU0548	537,041..537,760	-
Y274	GGCCTCATCCTCAGCGAAATGGATGCGCAGA	537855	-	ATU0549	ATU0549	537,757..538,293	-
Y179	ACGCCGACCTCATGATTGTTGACGACCGGA	537971	+	ATU0549	ATU0549	537,757..538,293	-
Y233	CAAATGGCCTCGTCCGCTTTGCGGCCGTCGCGTCG	538262	-	ATU0549	ATU0549	537,757..538,293	-
Y329	CCCTTCAGGCGGAGCTCGTGCTGCAATG	538318	-	flgI	ATU0550	538,290..539,411	-
Y006	GTTATGGCGACCCGATCGCCGAACCGCGCGATTCGCA	538756	-	flgI	ATU0550	538,290..539,411	-
Y355	GCCTTGGCGATACCAATATTCGCTCGGCA	538781	+	flgI	ATU0550	538,290..539,411	-
Y163	GCTCACGACTGCGTCTCCCAAGTCGATCAC	538923	-	flgI	ATU0550	538,290..539,411	-
Y358	GCGTTGGACTGGCCACCCTGCGTGGTGAT	539146	+	flgI	ATU0550	538,290..539,411	-
Y216	GGGTACCGGCGACAGCCTGCGCTCCTCGCCTT	539247	-	flgI	ATU0550	538,290..539,411	-
Y346	GGCCGACACGTCGCGAATCAAGGATATCGC	539308	-	flgI	ATU0550	538,290..539,411	-
Y116	AGATTGTCTTGCGACTGCGAAAACGCCTTG	539329	+	flgI	ATU0550	538,290..539,411	-
Y212	GGSCGACACGKCGCGAATCAAGGATATCGCATCC	539337	-	flgI	ATU0550	538,290..539,411	-
Y252	GCCCTGCCCTTCCTCTCCACGCCGCCCGC	539369	-	flgI	ATU0550	538,290..539,411	-
Y102	GGGAAAAACAGGCGGCCTATGCCCGTGGTTACGAG	539463	-	flgA	ATU0551	539,408..539,896	-
Y287	CGCTTGTACCGCGCACCACCAGTGATGGTT	539572	+	flgA	ATU0551	539,408..539,896	-
Y053	CTTGTACCGCGCACCACCAGTGATGGTTCG	539574	+	flgA	ATU0551	539,408..539,896	-
Y162	GTCAGGCTCAATCCGAATGGCGGCCCGATCAC	539716	+	flgA	ATU0551	539,408..539,896	-
Y055	GCTTCAGACCCGCTTCGTTGGCGAAGTTGGCGATGGTCAA	540150	+	flgG	ATU0552	539,917..540,705	-
Y190	CTTCAGACCCGCTTCGTTGGCGAAGTTGGC	540151	+	flgG	ATU0552	539,917..540,705	-
Y224	CACCTGACCCGTGCGGGTAATGGTGATGTC	540235	+	flgG	ATU0552	539,917..540,705	-
Y290	GGTCAGGTGACGGCGCGTATCGGCAACGCT	540243	-	flgG	ATU0552	539,917..540,705	-
Y238	CTACAATGTCATTCCGAACATCAATATCCC	540307	-	flgG	ATU0552	539,917..540,705	-
Y175	(80)ATTTCCACCGTGGCGCCACGCAGCGCCATGGTCAGAACA	540361	-	flgG	ATU0552	539,917..540,705	-
Y141	(77)CGATGGCTACAATGTCATTCCGAACATCAA	540390	-	flgG	ATU0552	539,917..540,705	-
Y199	GCCCTGACCGATGATCGCGACATCGAGCTT	540403	+	flgG	ATU0552	539,917..540,705	-
Y232	TCCACACCCAGGGCAACCTGATCGAAACCGGCAAC	540467	-	flgG	ATU0552	539,917..540,705	-
Y018	GCGGATGTCTGCACGCCGAGACCGATATTGGCGCCC	540479	+	flgG	ATU0552	539,917..540,705	-
Y293	GACATCCGCCGTGCGCAACATCCACACCCA	540487	-	flgG	ATU0552	539,917..540,705	-
Y070	(42)GGGCAACCTGATCGAAACCGGCAACAAGCTCGAT	540499	-	flgG	ATU0552	539,917..540,705	-
Y077	GGCCTGGTTGGCGCGGTTCGGCACGCCCTGC	540526	+	flgG	ATU0552	539,917..540,705	-
Y250	TGTCGAGATAGGCCGACACGATCTTGTCGC	540744	+	fliE	ATU0553	540,724..541,062	-
Y318	(50)CGAACAGTCGCTGCAAACCGCCATCGCGTTGCGCGAC	540855	-	fliE	ATU0553	540,724..541,062	-
Y063	(7)AGTCAACACCCGCCCAGCAGACGGGCGCAA	540972	-	fliE	ATU0553	540,724..541,062	-
Y164	GCTTTCAATATCTTAAGGATGACATTCAGGAACGAG	541013	-	fliE	ATU0553	540,724..541,062	-
Y090	CTTTCGCTCACCCGCGGCGCAAGCGGCGTC	541032	-	fliE	ATU0553	540,724..541,062	-
Y337	GCTTGATACCGTCGATCATTGCGATGCCTT	541044	+	fliE	ATU0553	540,724..541,062	-
Y051	(40)GTCGACCGTGGCGATTTCGTCCACGAATAC	541267	-	flgC	ATU0554	541,059..541,478	-
Y050	GACCTACACACAGATCTCCGTGCTCGACAT	541308	-	flgC	ATU0554	541,059..541,478	-
Y148	(3)CAGCTCGGAGCCGAAGGTGACGGTCTTGCGACGATA	541311	+	flgC	ATU0554	541,059..541,478	-
Y043	GCTCGGAGCCGAAGGTGACGGTCTTGCGACGATAGGG	541316	+	flgC	ATU0554	541,059..541,478	-
Y320	ATCCATGGTTTACCTCTTAACCGTCATCAG	541473	+	flgC	ATU0554	541,059..541,478	-
Y312	TCTTAACCGTCATCAGCATCATGCGATGGAAG	541487	+	flgB	ATU0555	541,482..541,874	-
Y014	GGACWACCCGGTCAACAACGAGATCGGC	541644	-	flgB	ATU0555	541,482..541,874	-
Y009	(145)CAAGCGGCAGTACGACCTGAACGCCAGTCTCGTCAAATCC	541702	-	flgB	ATU0555	541,482..541,874	-
Y147	(120)GGAAGAAATGACCAAGACCGGCGAGATCAAGCGGCAGTA	541704	-	flgB	ATU0555	541,482..541,874	-
Y227	GTCATGCAGGCCACCAGCCAGCAGGTCGGC	541736	-	flgB	ATU0555	541,482..541,874	-
Y069	GAACTTGGGTGTGTTGGCGT	541767	+	flgB	ATU0555	541,482..541,874	-
Y192	CCCAAGTTCCACGCCAAAGATGTCAGTCCC	541775	-	flgB	ATU0555	541,482..541,874	-
Y100	GGGTTAATCTTGCGTCAGACTTGCGGAGAAGGATGAAGG	541908	+	IG(flgB, ATU0556)	IG(ATU0555, ATU0556)	NA	NA
Y142	GCCCGGAACCGACCCCGATCTCGACATGGC	542790	-	fliI	ATU0557	542,613..544,034	-
Y017	(3)AACCGCGTGCGACGGGCGGTTCGCCCGAAG	543131	+	fliI	ATU0557	542,613..544,034	-
Y112	CCGCTCTGCCTTGGGCAGCGTCTCGGTATT	543471	-	fliI	ATU0557	542,613..544,034	-
Y245	GGGCAGCGTCTCGGTATTTTCGCCGGTTCG	543497	-	fliI	ATU0557	542,613..544,034	-
Y075	ATCGTGCGCCGTTCGATTTCCAACAATGCGC	543611	-	fliI	ATU0557	542,613..544,034	-
Y278	GCCCCTGGCCGTCGATCGGCTCGCCAAGCG	543626	+	fliI	ATU0557	542,613..544,034	-
Y207	(32)GCTCGGCAATTCMTTGCCCATCGCAGCGCA	543870	-	fliI	ATU0557	542,613..544,034	-
Y197	ACCGTATAGTGCCCGGCGGCGATGGTGCGG	543871	+	fliI	ATU0557	542,613..544,034	-
Y171	GCATAGTGCCCGGCAAGGCTGGCGAGCTGGG	543937	+	fliI	ATU0557	542,613..544,034	-
Y234	AG_AACCCTGAACGACGCCGACCTCATGATTGT	544189	+	flgF	ATU0558	544,046..544,780	-
Y208	ACCCTGAACGACGCCGACCTCATGATTGTT	544193	+	flgF	ATU0558	544,046..544,780	-
Y239	GAACGACGCCGACCTCATGATTGTTGACGA	544198	+	flgF	ATU0558	544,046..544,780	-
Y254	GTTCAGGGTTATCTCGAGCAGTCGAACGTC	544201	-	flgF	ATU0558	544,046..544,780	-
Y173	ATCCGCGACAGCGCGAACCGCGTTCAGATGCG	544203	+	flgF	ATU0558	544,046..544,780	-
Y196	(48)TCAACGGCATTTCCCAGATGACGCAGCTCA	544221	-	flgF	ATU0558	544,046..544,780	-
Y231	CGACCGGAACGGGCTGGGCCACGGGCTTCACGCCG	544225	+	flgF	ATU0558	544,046..544,780	-
Y156	GatCAGGCTCAATCCGAATGGCGGCCCGATCACCGTCGGC	544394	-	flgF	ATU0558	544,046..544,780	-
Y020	GGATACGCCGGATGGCCAGATCCTGACGCGCGACGGCCGT	544505	-	flgF	ATU0558	544,046..544,780	-
Y323	CGCCTGGTTTGCGCTGGATACGCCGGATGGC	544520	-	flgF	ATU0558	544,046..544,780	-
Y137	ATCCTGACGCGCGACGGCCGTTTCACCATGC	544565	-	flgF	ATU0558	544,046..544,780	-
Y129	CTTTCGAGCAGACCGGCAATTCCTTCGATTTCG	544566	-	flgF	ATU0558	544,046..544,780	-
Y307	GCATAATGTCGCGGCTTGCTTGTGCGAAACTGGCT	545616	+	IG(ATU0559,motA)	IG(ATU0559,ATU0560)	NA	NA
Y048	GTTCAAATGACCGCCCATCGCCATATAGCCGCCGATGATG	545825	-	motA	ATU0560	545,748..546,620	+
Y180	GATTCGGGCAAGGCGCTCGGCGAGGCCTTC	545913	+	motA	ATU0560	545,748..546,620	+
Y268	GTATTCGCTGATGCGCGACCTGCGTACGAA	545993	+	motA	ATU0560	545,748..546,620	+
Y342	GCTGAAGCCTTACCACGCGATCACCACCAT	546221	+	motA	ATU0560	545,748..546,620	+
Y241	ACGCCGAGGACCGCCGCGACGATACCGATG	546298	-	motA	ATU0560	545,748..546,620	+
Y213	CATCAAGGCCATGGGCAAGATCAACGAATC	546299	+	motA	ATU0560	545,748..546,620	+
Y088	GGACAGGATGATGCCGAGCA	546395	-	motA	ATU0560	545,748..546,620	+
Y059	ATGTCACGTTCCTGCTTGAAAACCACGTTCTGCAGCCC	546425	+	motA	ATU0560	545,748..546,620	+
Y336	GCACCGCCTCTACATCATCGTCAAGCAGAC	546449	+	motA	ATU0560	545,748..546,620	+
Y188	CTATAGAGATGGCCGATGTCCGCACCGATC	546753	-	fliM	ATU0561	546,623..547,582	+
Y172	CCCAGCATGCGCTCCATCAGCGCAATGACGAAGC	546963	-	fliM	ATU0561	546,623..547,582	+
Y115	GTTCTCGGCAAAGTTCACGCCCGGCACCGC	547009	-	fliM	ATU0561	546,623..547,582	+
Y066	GCCGAGAACCATCGCCGCGAGATCGAGCTC	547045	-	fliM	ATU0561	546,623..547,582	+
Y243	(53)AGCTCGATATGGGACAGGTTGCGCTCGTCC	547073	-	fliM	ATU0561	546,623..547,582	+
Y259	ATATCGATCTTCATGCGGATGGTCACGCCGTAAAG	547194	-	fliM	ATU0561	546,623..547,582	+
Y054	CGCTTGAGGCGCGCATCAAGCTCGAAACGCTGACGCTGCG	547347	+	fliM	ATU0561	546,623..547,582	+
Y029	CATCAAGCTCGAAACGCTGACGCTGCGGAC	547360	+	fliM	ATU0561	546,623..547,582	+
Y333	GCTTGGAGCCGTTGGCGCTGACCTCGACGC	547452	-	fliM	ATU0561	546,623..547,582	+
Y106	TCTTCTGGTCTCGCTGGTGGTCAAGCGCGCCGATT	547562	-	fliM	ATU0561	546,623..547,582	+
Y270	CATCCCGATCGATGTCCAGATCGTTCTCGG	547957	+	fliN	ATU0562	547,646..548,185	+
Y257	GTTCTGGAAGACGACGATACGCGCTTCGGC	548117	+	fliN	ATU0562	547,646..548,185	+
Y150	GGGCAAGGGCGTCGCCGGCAAGCTGCTGAA	548299	+	fliG	ATU0563	548,213..549,256	+
Y082	(21)GTACTAGTCGACGCGTG	548302	+	fliG	ATU0563	548,213..549,256	+
Y161	(51)TCCATCAGGCCCGTTCCTTCGGTGAACAGGTCTTCGAATT	548510	-	fliG	ATU0563	548,213..549,256	+
Y343	CGTCTGCAGGAAGCCGAGCCGGAATTCGTCG	548573	+	fliG	ATU0563	548,213..549,256	+
Y292	ATCATGAACCGTACGGTGAACATGAAGGAA	548717	+	fliG	ATU0563	548,213..549,256	+
Y119	CGATCTCGTTGATGAGGTTGACCACGCGCT	548772	-	fliG	ATU0563	548,213..549,256	+
Y225	CCTTATGTTCATGCCGCAGCGCAGCCGCGTCCTGCT	548959	+	fliG	ATU0563	548,213..549,256	+
Y169	(80)CGGTCAATCTGGTCCTTCAGCTGCG	549017	-	fliG	ATU0563	548,213..549,256	+
Y181	CTCCAGCATCAGCCCGCGCCAGCGTCGTAT	549070	+	fliG	ATU0563	548,213..549,256	+
Y309	GCCTCGCTCAACACCCGCGAAGTGGCTATTGCCCG	549128	+	fliG	ATU0563	548,213..549,256	+
Y065	GGCTATTGCCCGCCGCGCGGTGGCGCAGGA	549151	+	fliG	ATU0563	548,213..549,256	+
Y160	(81)AAACTAGCGTTCGTGGCCGGCCATCGCAATGGCCCGCTTC	549409	-	flhB	ATU0564	549,382..550,464	+
Y023	(68)TCTATTTTCTCGGCACATCCGTCGCTTACC	549564	+	flhB	ATU0564	549,382..550,464	+
Y205	(53)CGCTTACCTACTCATGCCGGCCATGATCATG	549601	+	flhB	ATU0564	549,382..550,464	+
Y085	(86)CCCTCGGGCAGGAAGAAAACCAGATAGCA	549628	-	flhB	ATU0564	549,382..550,464	+
Y210	(N88)TTCTGAAGAAATGACGAGGCAAGGCCGAAG	549810	-	flhB	ATU0564	549,382..550,464	+
Y220	CGACCGCGCTGCTCGCCGCCGTGGACGTCTTATG	549986	+	flhB	ATU0564	549,382..550,464	+
Y277	GCATGAGGTGAAGGAAGAATATAAGCAGTCG	550059	+	flhB	ATU0564	549,382..550,464	+
Y347	GGTCAAATCCCGCCAGCGCTCGATCGC	550104	+	flhB	ATU0564	549,382..550,464	+
Y201	GACCTTATCGCATTGAAAATCCGCCAGATT	550270	+	flhB	ATU0564	549,382..550,464	+
Y242	CGCTCCATGTTTGCGCAAGTCTCGGTAGAT	550345	+	flhB	ATU0564	549,382..550,464	+
Y132	AACATGGAGCGTGCAGCGGAGGGTCTTCAA	550355	-	flhB	ATU0564	549,382..550,464	+
Y327	GTTCAAACTTGTGCGAGGATGAAGGC	552591	-	IG(flaD,ATU0568)	IG(ATU0567, ATU0568)	NA	NA
Y328	GATCTTGCCCCGACGTTAGGTGTTCAAACTT	552612	-	IG(flaD,ATU0568)	IG(ATU0567, ATU0568)	NA	NA
Y317	CTCTCCCTGTTGGCCAGTTTTGCCGGGGGCAGG	552753	+	IG(flaD, ATU0568)	IG(ATU0567, ATU0568)	NA	NA
Y178	GATTTCGGTGAGGCTCAACCGGCTTCACCG	552817	+	ATU0568	ATU0568	552,787..553,443	+
Y099	GGGAAAAACAGGCGGCCTATGCCCGTGGTTACGAGGATGC	552947	+	ATU0568	ATU0568	552,787..553,443	+
Y056	GCTTCAGACCCGCTTCGTTGGCGAAGTTGG	553072	+	ATU0568	ATU0568	552,787..553,443	+
Y036	GGCCCGAAAAACCTGTTCGAGCAGTTGAAG	553276	+	ATU0568	ATU0568	552,787..553,443	+
Y322	GTTGAAGACCCAGCCGGGTTTTGAAGAAGA	553299	+	ATU0568	ATU0568	552,787..553,443	+
Y340	AGTTGGGTGAAAGCGTGTTCGTGACGCGCA	553373	+	ATU0568	ATU0568	552,787..553,443	+
Y200	GGCCTCGGTCGCCAGCTATTTCAACCCGAT	553622	+	motB	ATU0569	553,440..554,741	+
Y092	CCCTTGGACGAGGGTTTCTCGTCGGACAGC	553684	-	motB	ATU0569	553,440..554,741	+
Y089	(79)TTTCTGGACGCAGCAGGTGAAAATC	553912	+	motB	ATU0569	553,440..554,741	+
Y284	GCACGAGAGTAACTGCCTCAGCGCTCTTAT	554130	-	motB	ATU0569	553,440..554,741	+
Y061	GGATTGGGCTTGGCAAGCGCGGCCTGCTCG	554245	-	motB	ATU0569	553,440..554,741	+
Y335	TCCCCGGGGTGAGCTGGTTCTGGCCATGGA	554438	+	motB	ATU0569	553,440..554,741	+
Y249	GCTCCGAGCCGAGCAAGGCGTTTTCGCAGT	554799	+	motC	ATU0570	554,738..556,018	+
Y114	AGATTGTCTTGCGACTGCGAAAACGCCTTG	554804	-	motC	ATU0570	554,738..556,018	+
Y117	GCCGAGAACCATCGCCGCGAGATCGAGCTC	554813	-	motC	ATU0570	554,738..556,018	+
Y271	CCCATGGCGACCGAATCCTGCACGAATTGC	554898	-	motC	ATU0570	554,738..556,018	+
Y001	GCGCTGATCTATGCGATGAGCGGCGGCAACC	555005	+	motC	ATU0570	554,738..556,018	+
Y280	GATCTATGCGATGAGCGGCGGCAACCCGGC	555010	+	motC	ATU0570	554,738..556,018	+
Y145	GCGCAGAGTATCGCCGCCATGGTTCCGGAA	555140	+	motC	ATU0570	554,738..556,018	+
Y183	GAGTATCGCCGCCATGGTTCCGGAATATCG	555145	+	motC	ATU0570	554,738..556,018	+
Y315	(30)GCGCGCTCGCTCGCGATTGCGGTGGAAGACGG	555280	+	motC	ATU0570	554,738..556,018	+
Y339	GCGCTGCGCCGCTCSCTCGCGATTGCG	555305	+	motC	ATU0570	554,738..556,018	+
Y288	GCGCAGCGTTATGCGCGGCGGTTCCTGCAT	555368	+	motC	ATU0570	554,738..556,018	+
Y124	(41)CCAGTTAAACGGATCTTCTGGTCTCGCTGGTGGTCAAGCGCG	555379	+	motC	ATU0570	554,738..556,018	+
Y103	GGGTTAATCTTGCGTCAGACTTGCGGAGAAGGATG	555424	+	motC	ATU0570	554,738..556,018	+
Y030	GATGCGGAGAGGCAGAAGGAAGCTTATCTGCGCCT	555500	+	motC	ATU0570	554,738..556,018	+
Y136	CACCGGAAGTTCAGGCCAACCTCTATGAAAGTC	555624	+	motC	ATU0570	554,738..556,018	+
Y026	(46)GGAGACGAACGAGCCCGGCGGCACAGCACC	555780	+	motC	ATU0570	554,738..556,018	+
Y118	GTGTCGGCCTGCGCGGGCGGCGTGGAGAGG	555785	-	motC	ATU0570	554,738..556,018	+
Y330	(7)GGACGACGCCAAGGGCGGCAGCTT	556089	+	fliK	ATU0571	556,015..557,365	+
Y130	ATTGATCCGAAGCTCGCGGAGCTCAAGACC	556392	+	fliK	ATU0571	556,015..557,365	+
Y131	GCGATTGCCGGCAAGGTGGATTCGGTGAAA	556394	+	fliK	ATU0571	556,015..557,365	+
Y110	GTGGAGATCAATCCCGACACCCTGCCGCGT	556445	+	fliK	ATU0571	556,015..557,365	+
Y186	GATCATGACGGTCTTGAGCTCCGCGAGCTT	556458	-	fliK	ATU0571	556,015..557,365	+
Y165	GTTCTGCGTGTGGATCGCAAGGTGGCG	556602	+	fliK	ATU0571	556,015..557,365	+
Y296	CATCGTCAATGATCCGGAATGGGTCAGCGC	556851	+	fliK	ATU0571	556,015..557,365	+
Y295	GCGCCATGCAGCCGGGTTCTTCGCTGTCCA	556877	+	fliK	ATU0571	556,015..557,365	+
Y289	GTCCAATGCGGCGGCCCAGAGCAGCACGGG	556902	+	fliK	ATU0571	556,015..557,365	+
Y314	GCCCAGAGCAGCACGGGCAAAGTCGTGCATACAC	556915	+	fliK	ATU0571	556,015..557,365	+
Y121	ACATGACGCCGATCGAACTCGGATCGGTGA	556958	+	fliK	ATU0571	556,015..557,365	+
Y209	(20)GCTCTTGCTGTCGTCCTGGAGCTTTTTATA	557102	-	fliK	ATU0571	556,015..557,365	+
Y068	GGCCAGCAGGCCTCCGCTGGGCGCAACCGTGACGAGTCCG	557212	+	fliK	ATU0571	556,015..557,365	+
Y193	CAGCGGAGGCCTGCTGGCCCTGCTGCTGCG	557230	-	fliK	ATU0571	556,015..557,365	+
Y204	CTATACATCTCTATTTGGGCGT	558202	+	rem	ATU0573	558,161..558,832	+
Y185	GTTCGACAGCGGCGTCGATGATGTCGTGCG	558430	+	rem	ATU0573	558,161..558,832	+
Y062	ATCTCGAACTTCACCGATGCAGGACCGATC	558524	+	rem	ATU0573	558,161..558,832	+
Y344	GCTTGCTGATGTGGCTTTCAACGACGTT	558749	-	rem	ATU0573	558,161..558,832	+
Y027	GCTATGCTTCCGGCGGCGT	559098	+	flgE	ATU0574	558,938..560,215	+
Y269	CTCCTACACCACCTCGAGCACGGACCTTGC	559159	+	flgE	ATU0574	558,938..560,215	+
Y266	GGCTACCCCTACGGTTCCAACCCGCCTGCG	559313	+	flgE	ATU0574	558,938..560,215	+
Y306	GCCATTGACGACGGCCGCAGGCGGGTTGGAACCGT	559357	-	flgE	ATU0574	558,938..560,215	+
Y187	ACACAGGGCAGCTTCCCGGCCAATCTTAAT	559415	+	flgE	ATU0574	558,938..560,215	+
Y218	GGCCGCAACGGCACCGCTTCCGAGCGGAAACTCC	559456	+	flgE	ATU0574	558,938..560,215	+
Y149	(22)AGGTACTCTACGATTTCTACTACACCAAGACCGGCG	559526	+	flgE	ATU0574	558,938..560,215	+
Y226	CCCTTACACGGCAACCCCTGCAGCTAATCT	559639	+	flgE	ATU0574	558,938..560,215	+
Y010	AGCTAATCTTGTTCAGACAAAGGTGGACTTGGAATTCGATCCTGCCACC	559660	+	flgE	ATU0574	558,938..560,215	+
Y157	GCTCACGACTGCGTCTCCCAAGTCGATCACCATTGACGAT	559714	+	flgE	ATU0574	558,938..560,215	+
Y246	(52)TTCTCGGCAAAGTTCACGCCCGGCACCGCG	559756	+	flgE	ATU0574	558,938..560,215	+
Y113	GGGCAAGACCAAGCGCTCCGAAAAGCTGAC	559807	+	flgE	ATU0574	558,938..560,215	+
Y219	GTCCGAGCCAGATCAAGGATGTCGAGATCGGCAAG	559854	+	flgE	ATU0574	558,938..560,215	+
Y168	CTTCCACCGACTTCACCTGTTCGGGCGAGAT	559870	+	flgE	ATU0574	558,938..560,215	+
Y334	TCCTTGATCTGGCTCGGACCGTTACCG	559872	-	flgE	ATU0574	558,938..560,215	+
Y138	CGTCTATCTGCCGAGCAACGACTCGGGTGT	559909	+	flgE	ATU0574	558,938..560,215	+
Y275	GATGTTGCGGCGACCGCCATCCTGATAG	560210	-	flgE	ATU0574	558,938..560,215	+
Y170	CAGGTAAGCAGACCGACGTTACTTCGAAAAA	560287	+	flgK	ATU0575	560,238..561,716	+
Y240	GTCTCSAGGAAATAAAGAGCATTTTTGGCG	560485	+	flgK	ATU0575	560,238..561,716	+
Y354	GCTTCGGATGTCGCCAGTTCGCTCAACAAC	560628	+	flgK	ATU0575	560,238..561,716	+
Y087	GATGCGAGCGATGCGCTCGATCAGCGCGAGAC	560793	+	flgK	ATU0575	560,238..561,716	+
Y198	ATCTCGAACAGCGTCGCGCCGTCAGTCGTG	560926	-	flgK	ATU0575	560,238..561,716	+
Y057	GTCTATCTTGAGGAGACAGCCGTTTTTCTCTCGCGCCGTC	561027	+	flgK	ATU0575	560,238..561,716	+
Y352	ATCACCATGTTTGCGGAAAAGCCGGCAGACC	561132	+	flgK	ATU0575	560,238..561,716	+
Y281	CCTACGGCTCGCCGGCCGCGACGACCATTC	561199	+	flgK	ATU0575	560,238..561,716	+
Y251	CTCCCGGGCTCGCAGCCAGCATTACCGTCA	561247	+	flgK	ATU0575	560,238..561,716	+
Y143	(100)ACTTCGGGGGGA-CCGGTTTTTCCGCCCTGA	561265	+	flgK	ATU0575	560,238..561,716	+
Y032	CGGTAATGCTGGCTGCGAGCCCGGGAGAGACAACTCCGTC	561273	-	flgK	ATU0575	560,238..561,716	+
Y127	AATCGGTACCGTTGATGCCGCCATCACGCAACAA	561348	-	flgK	ATU0575	560,238..561,716	+
Y135	CGAACAATCCTACAAGGCCGCCACGAAACTTG	561553	+	flgK	ATU0575	560,238..561,716	+
Y155	GTCTTACTCGAATAATACGGCGGTCAGCCTGG	561575	+	flgK	ATU0575	560,238..561,716	+
Y310	GCCTGGATGAGGAGCTGTCGCTGCTCATGGATA	561601	+	flgK	ATU0575	560,238..561,716	+
Y341	(17)GCGGCCTTGTAGGATTG	561672	-	flgK	ATU0575	560,238..561,716	+
Y359	CCTGAAGGCTCAGCTTGAGATGACCAATCT	561776	+	flgL	ATU0576	561,720..562,823	+
Y146	(N31)CCGCAGCCTCGATCTCAATCGCGACATCGA	561839	+	flgL	ATU0576	561,720..562,823	+
Y221	GACTTGAGGCGTTGCGTCGCAATCGAATTGAC	561952	-	flgL	ATU0576	561,720..562,823	+
Y015	(88)AAACACATCTGCTGGATATTGAGGGGATC	562599	+	flgL	ATU0576	561,720..562,823	+
Y302	TCCTTTATCTGCCGCCACCCCTGTTCATCAGAGGTA	562850	-	IG(flgL,flaF)	IG(ATU0576, ATU0577)	NA	NA
Y276	(70)GGGTCTGGATCCGCTTCATTGAGGATCTCAAGCAA	562945	+	flaF	ATU0577	562,858..563,202	+
Y084	(1)TTTTACACTCGACGGGTCTGGATCCGCTT	563001	+	flaF	ATU0577	562,858..563,202	+
Y159	(14)GAGGATGAAGGCGGGCCTCATCAGG	563259	+	flbT	ATU0578	563,199..563,648	+
Y058	GGCACCAATACCACGGCTGCGGGTTCGCTGCAGGGCCT	563302	+	flbT	ATU0578	563,199..563,648	+
Y357	CTACACGATCGAGGAAAAAATCCTCAGC	563558	+	flbT	ATU0578	563,199..563,648	+
Y324	GCTTCCTGAAGCTCCTCATCGCCCAGATGAAGAAC	563736	+	flgD	ATU0579	563,639..564,112	+
Y285	GGTTGGGTCCTGGTTCTTCATCTGGGCGAT	563782	-	flgD	ATU0579	563,639..564,112	+
Y211	(378)ATATGATGACGCCGGTCGCGCTCTTTTTGAGACATGCGGC	563808	+	flgD	ATU0579	563,639..564,112	+
Y331	(166)GCAGACGATCAAGACCAACACCCACCTG	563839	+	flgD	ATU0579	563,639..564,112	+
Y074	GGCGGAAGCCCTGACGCGCGCGTCCGATCTT	563881	+	flgD	ATU0579	563,639..564,112	+
Y262	GTCATGAGCGCCGATGACAAGGTCACCGGCG	563924	+	flgD	ATU0579	563,639..564,112	+
Y303	AGGCCGATGCGCTTGATATCATGCAGGCGGCAG	564165	+	fliQ	ATU0580	564,158..564,424	+
Y298	ATATCATGCAGGCGGCAGTCTGGACTGTTCTCG	564180	+	fliQ	ATU0580	564,158..564,424	+
Y304	GTTCTCGTCGCGGCCGGTCCGGCGGTTCTG	564206	+	fliQ	ATU0580	564,158..564,424	+
Y191	GGCCAGAACCGCCGGACCGGCCGCGACGAG	564238	-	fliQ	ATU0580	564,158..564,424	+
Y097	TGACTCAGGTTCAGGAAATGACGCTGACCT	564279	+	fliQ	ATU0580	564,158..564,424	+
Y083	CCCAAGGTCAGTCCGAGCATGCGGGATATCG	564609	+	flhA	ATU0581	564,582..566,669	+
Y128	(40)TTTCGATCCTTTGCGTTCTGTTTCTGCCTATTCCG	564618	+	flhA	ATU0581	564,582..566,669	+
Y247	CACCAAGGGTGCGACGCGTATCGCCGAAGT	564995	+	flhA	ATU0581	564,582..566,669	+
Y078	CCCTAGACGCCATCCCCGGCAAGCAGATGTCGAT	565039	+	flhA	ATU0581	564,582..566,669	+
Y080	GCTGATGGGTCTGCTCGCCGTCATTCCGGGCCTT	565463	+	flhA	ATU0581	564,582..566,669	+
Y022	(46)CGCTCGGCAAGCAGGTTTCCACCCGCCTTC	565632	+	flhA	ATU0581	564,582..566,669	+
Y095	CATCAGGAACTGGCCTTCCGCGTCGGCAAG	565716	+	flhA	ATU0581	564,582..566,669	+
Y134	GGGTGGAAACCTGCTTGCCGAGCGCGAGCT	565774	-	flhA	ATU0581	564,582..566,669	+
Y153	(142)GATGAAATCCGCGAACCCGCTTTCGGCATGCCGGCCGTCT	565790	+	flhA	ATU0581	564,582..566,669	+
Y007	ATCATGATGTCGTCGGAGACCTTGATCTCCGGCACCAC	565816	-	flhA	ATU0581	564,582..566,669	+
Y261	CATCCCAGGTGATGAAATCCGCGAACCCGC	565922	+	flhA	ATU0581	564,582..566,669	+
Y360	CTTCTTGTATTCGGGATCAAGCCTGTCGAT	566115	-	flhA	ATU0581	564,582..566,669	+
Y109	(36)AACCCAAAAGGCCGGGSAGGATTTAACCCA	566147	-	flhA	ATU0581	564,582..566,669	+
Y105	GGGTACGCAACATCGATTCCGGCGT	566328	+	flhA	ATU0581	564,582..566,669	+
Y206	GTGTAGCGGTATCCATGGCGCTTCTGCCCG	566793	+	fliR	ATU0582	566,666..567,421	+
Y108	AACGAAGGGTGTCGATATGAAGAAGACCGGGATTT	567290	-	fliR	ATU0582	566,666..567,421	+
Y308	CGCTTGAGCTTTTCCGAGCGCTTGTCCGAAG	567471	-	ATU0583	ATU0583	567,437..567,856	+
Y258	CCGCTGGACCGTTACCAGACGCTTGAGCTT	567490	-	ATU0583	ATU0583	567,437..567,856	+
Y019	AACGTGCTCTCCATGGATTGCGCCACTTCG	567573	-	ATU0583	ATU0583	567,437..567,856	+
Y076	ATATGCATCCTGTCCTCCAGCCTGTCAGCCT	567747	-	ATU0583	ATU0583	567,437..567,856	+
Y356	GCCTTGGCGATACCAATATTCGCTCG	568156	+	flgJ	ATU0584	567,999..568,526	+
Y176	(69)GGGTCTGGATCCGCTTCATTGAGGATCTCA	568286	+	flgJ	ATU0584	567,999..568,526	+
Y195	CCTTGAAGTCGAACTGCGGGTCCTTACCGA	568667	-	ATU0585	ATU0585	568,556..568,924	+
Y167	(35)CGATTGCCTTGGCATTGTCCATCAGGCCC	568804	-	ATU0585	ATU0585	568,556..568,924	+
Y228	GTATTTCTCCGTCCAGATGGCGACGGCGCC	568980	+	ATU8132	ATU8132	568,924..569,457	+
Y286	GATGAGGCGGGGGCAAAAAAGGCTGATCTG	569017	+	ATU8132	ATU8132	568,924..569,457	+
Y256	GCCTCATCCGGCGCCGGCGCCGTCGCCATC	569024	-	ATU8132	ATU8132	568,924..569,457	+
Y126	CCCTTGACCAGTTGCAGATCAGCCTTTTTTGCCCCCGCC	569060	-	ATU8132	ATU8132	568,924..569,457	+
Y081	(8)CATCAATGATGGTGGAGTGAACGGCTATTTCCCC	569082	+	ATU8132	ATU8132	568,924..569,457	+
Y154	GGCCAAGATGGCGAAGATCGAACTGCCGGCAACACAGCTG	569142	+	ATU8132	ATU8132	568,924..569,457	+
Y016	(94)TATCTCCACCTTCGATCCCGAAGCCTTCAAGCAGC	569144	+	ATU8132	ATU8132	568,924..569,457	+
Y096	GCTGATGACCGATGAACTGTTCACGCTTCTGGCG	569178	+	ATU8132	ATU8132	568,924..569,457	+
Y033	(43)ACCGATGAACTGTTCACGCTTCTGGCGGGT	569184	+	ATU8132	ATU8132	568,924..569,457	+
Y071	(52)CGCGCAGCGAAATCCGGCTGAGGAAATAGCCGTT	569186	-	ATU8132	ATU8132	568,924..569,457	+
Y144	CCGATGAACTGTTCACGCTTCTGGCGGGTT	569186	+	ATU8132	ATU8132	568,924..569,457	+
Y024	GTCGAGGACGTGCTGATCGAGCAGCTCGAT	569314	+	ATU8132	ATU8132	568,924..569,457	+
