# Supplementary material for: A large-scale genetic screen identifies genes essential for motility in Agrobacterium fabrum
Source: PLoS One. 2023 Jan 4;18(1):e0279936. doi: 10.1371/journal.pone.0279936 (PMC9812332; doi:10.1371/journal.pone.0279936)
Supplement: S2 File — (XLSX) [file pone.0279936.s014.xlsx]

## Sheet: Sheet1
Y Name	Adjacent Sequence to GAGACAG	Tn location	Tn direction	Gene disrupted	ATU designation	Gene Location	Gene direction
Y174	(39)GGATGTCGAGATCGGCAAGGATGGTCTGGT	707498	-	ATU0707	ATU0707	707,221..707,826	+
Y025	GATCCTGCTCGGCCGTTTCCTTGAAGCGCG	1187324	+	ATU1195	ATU1195	1,186,479..1,188,989	+
Y253	(58)CCCCGGATCACGATCCTCAGCCAACAACA	1632813	-	ATU1648	ATU1648	1,631,826..1,632,809	+
Y101	(476)TCCCGGAACAATATCTGCCCGGCCGATACACGGCGGCGTT	2763464	+	ATU2762	ATU2762	2,763,618..2,764,073	-
Y272	GCCTGAAGCTGACCAGCAGCAAAGCCTAAG	268855	+	ATU3251	ATU3251	268,197..268,883	+
Y003	(88)GGCTTTGCCGAAACCCATCTCTGGACATTCAACGGCCTTTTGGCCGCACGGCATCTTTACGAAACCCATGG	967338	+	ATU3873	ATU3873	966,601..967,581	+
Y351	GGCCAAGGCAAGACAGCGCTTGGGTTT	1569968	-	ATU4427	ATU4427	1,569,515..1,570,216	-
Y194	GGACAAGGACAAGCCCTGGGTTAAGACGC	1635695	+	ATU4489	ATU4489	1,635,024..1,635,803	+
Y260	GCCTTTTCCCGTCTGAAGGTCGTGAACATCGTTG	172620	-	gmk	ATU0168	172,384..172,935	-
Y244	GGGCACGTCCTATACCGGCGCCGTCATCAC	2714026	-	pycA	ATU2726	2,711,719..2,715,180	-
Y107	CCCCGAAACCTTCCATGAGACCACCTGCAC	325748	-	rpoN	ATU0331	325,172..326,716	-
Y037	GCTCTAACCTTTCCAGTGCCGCCAGGCTGAGGCAC	208219	-	IG(ATU0203-ATU0204)	IG(ATU0203-ATU0204)	N/A	N/A
Y203	GCTCTTGATCGTGCCGACCGGGCAACCGCA	1279054	+	ATU4160	ATU4160	1,278,940..1,279,506	-
