# Supplementary material for: A large-scale genetic screen identifies genes essential for motility in Agrobacterium fabrum
Source: PLoS One. 2023 Jan 4;18(1):e0279936. doi: 10.1371/journal.pone.0279936 (PMC9812332; doi:10.1371/journal.pone.0279936)
Supplement: S3 File — (XLSX) [file pone.0279936.s015.xlsx]

## Sheet: Sheet1
Gene	ATU	Strand	Position	Length (nt)	Intergenic (nt)	Manual Annotation
cheY1	ATU0516	+	506,032..506,397	366	77	chemotaxis response regulator
cheA	ATU0517	+	506,474..508,687	2214	23	chemotaxis protein histidine kinase
cheR	ATU0518	+	508,701..509,609	909	0	chemotaxis methyltransferase
cheB	ATU0519	+	509,606..510,661	1056	0	protein-glutamate methylesterase
cheY2	ATU0520	+	510,661..511,050	390	0	chemotaxis response regulator
cheD	ATU0521	+	511,047..511,592	546	15	methyl-accepting chemotaxis protein
ATU0522	ATU0522	+	511,607..511,990	384	9	hypothetical protein
fliF	ATU0523	+	512099..513799	1701	422	M-ring
visN	ATU0524	+	514221..514901	681	0	LuxR regulator
visR	ATU0525	+	514901..515656	756	149	LuxR regulator
mclA	ATU0526	+	515,805..517,652	1848	55	methyl-accepting chemotaxis protein
ATU0527	ATU0527	-	517,707..521,216	3510	323	two component sensor kinase/response regulator hybrid
mscL	ATU0528	+	521,539..521,967	429	155	large conductance mechanosensitive channel protein
aspB	ATU0529	+	522,122..523,288	1167	331	aspartate transaminase
galE	ATU0530	+	523,619..524,650	1032	13	UDP-galactose 4-epimerase
ATU0531	ATU0531	-	524,663..525,415	753	0	hypothetical protein
ATU0532	ATU0532	-	525,399..525,809	411	73	hypothetical protein
maf-2	ATU0533	-	525,882..526,505	624	34	putative inhibitor of septum formation
infA	ATU0534	-	526,539..526,838	300	64	translation initiation factor IF-1
ATU0535	ATU0535	-	526,902..527,390	489	3	hypothetical protein
ATU0536	ATU0536	-	527,393..527,866	474	4	hypothetical protein
hisD	ATU0537	-	527,870..529,168	1299	134	histidinol dehydrogenase
ATU0538	ATU0538	-	529,302..529,742	441	114	hypothetical protein
murA	ATU0539	-	529,856..531,148	1293	103	UDP-N-acetylglucosamine
ATU0540	ATU0540	-	531,251..531,517	267	156	hypothetical protein
ATU0541	ATU0541	+	531,673..531,747	75	189	tRNA-Thr
flaC	ATU0542	-	531936..532877	942	242	secondary flagellin
flaB	ATU0543	-	533119..534081	963	26	secondary flagellin
ATU0544	ATU0544	-	534107..534364	258	124	unknown function
flaA	ATU0545	-	534488..535408	921	372	essential flagellin
fliP	ATU0546	-	535780..536517	738	0	secretion apparatus
fliL	ATU0547	-	536514..537014	501	27	stator-associated protein FliL
flgH	ATU0548	-	537041..537760	720	0	L-ring
motE	ATU0549	-	537757..538293	537	0	unknown/FliG domain MotE ortholog, formerly 0549
flgI	ATU0550	-	538290..539411	1122	0	P-ring
flgA	ATU0551	-	539408..539896	489	21	P-ring assembly
flgG	ATU0552	-	539917..540705	789	19	distal rod
fliE	ATU0553	-	540724..541062	339	0	MS ring/proximal rod junction
flgC	ATU0554	-	541059..541478	420	4	proximal rod
flgB	ATU0555	-	541482..541874	393	171	proximal rod
ATU0556	ATU0556	-	542045..542449	405	164	IspD family
fliI	ATU0557	-	542613..544034	1422	12	secretion apparatus ATPase
flgF	ATU0558	-	544046..544780	735	2	proximal rod
ATU0559	ATU0559	-	544782..545417	636	331	unknown function
motA	ATU0560	+	545748..546620	873	3	motor protein proton channel
fliM	ATU0561	+	546623..547582	960	54	member of C-ring switch complex
fliN	ATU0562	+	547646..548185	540	28	member of C-ring switch complex
fliG	ATU0563	+	548213..549256	1044	126	member of C-ring switch complex
flhB	ATU0564	+	549382..550464	1083	6	secretion apparatus
ATU0565	ATU0565	+	550470..550907	438	81	unknown function
ATU0566	ATU0566	+	550988..551200	213	15	unknown function
flaD	ATU0567	+	551215..552507	1293	280	secondary flagellin
ATU0568	ATU0568	+	552787..553443	657	0	unknown function motB-like
motB	ATU0569	+	553440..554741	1302	0	motor protein, PAL/OmpA family
motC	ATU0570	+	554738..556018	1281	0	motor protein, MotB-associating
fliK	ATU0571	+	556015..557364	1350	71	hook length regulator, formerly MotD
ATU0572	ATU0572	+	557435..557878	444	283	unknown/SLT domain (transglycosylase)
rem	ATU0573	+	558161..558832	672	106	flagellar response regulator
flgE	ATU0574	+	558938..560215	1278	23	hook
flgK	ATU0575	+	560238..561716	1479	4	hook-associated
flgL	ATU0576	+	561720..562823	1104	35	hook-associated
flaF	ATU0577	+	562858..563202	345	0	activator functionally coupled to FlbT
flbT	ATU0578	+	563199..563648	450	-9	translational regulator of flagellin
flgD	ATU0579	+	563639..564112	474	46	hook formation protein
fliQ	ATU0580	+	564158..564424	267	158	secretion apparatus
flhA	ATU0581	+	564582..566669	2088	30	secretion apparatus
fliR	ATU0582	+	566699..567421	723	16	secretion apparatus
ATU0583	ATU0583	+	567437..567856	420	143	unknown function
flgJ	ATU0584	+	567999..568526	528	30	peptidoglycan hydrolase FlgJ, rod binding protein
ATU0585	ATU0585	+	568556..568924	369	0	unknown function
ATU8132	ATU8132	+	568924..569457	534	0	unknown/FliL family
tagA	ATU0587	+	569,641..570,315	675	128	teichoic acid biosynthesis protein
ATU0588	ATU0588	+	570,443..572,206	1764	78	GumC family protein
folD	ATU0589	+	572,284..573,183	900	18	methylenetetrahydrofolate dehydrogenase
aglR	ATU0590	-	573,201..574,226	1026	278	transcriptional regulator repressor
aglE	ATU0591	+	574,504..575,865	1362	249	ABC transporter, substrate binding protein (alpha-glucoside)
aglF	ATU0592	+	576,114..577,034	921	0	ABC transporter, membrane spanning protein
